# Supplementary material for: The Bioaccessibility and Antioxidant Activities of Fermented Mango Cultivar Juices after Simulated In Vitro Digestion
Source: Foods. 2022 Sep 5;11(17):2702. doi: 10.3390/foods11172702 (PMC9455754; doi:10.3390/foods11172702)
Supplement: Supplementary file 1 [file foods-11-02702-s001.zip]

Archive with 1 entries (1 files):
- foods-1850654-supplementary.pdf
